# Supplementary material for: Rare Diseases: Needs and Impact for Patients and Families: A Cross-Sectional Study in the Valencian Region, Spain
Source: Int J Environ Res Public Health. 2022 Aug 19;19(16):10366. doi: 10.3390/ijerph191610366 (PMC9408677; doi:10.3390/ijerph191610366)
Supplement: Supplementary file 1 [file ijerph-19-10366-s001.zip]

Archive with 1 entries (1 files):
- ijerph-1865368-supplementary.pdf
